# Supplementary material for: Time series analysis and scaling law characteristics of viral hepatitis from 2004 to 2023 in Zhejiang Province, China
Source: PLoS One. 2025 Mar 10;20(3):e0319642. doi: 10.1371/journal.pone.0319642 (PMC11892861; doi:10.1371/journal.pone.0319642)
Supplement: S1 File — (XLSX) [file pone.0319642.s001.xlsx]

## Sheet: Sheet1
	Hepatitis A	Hepatitis B	Hepatitis C	Hepatitis E	Unclassified hepatitis
2004	8.509	93.6709	1.9469	3.5491	15.737
2005	4.6045	81.6266	2.331	3.2564	11.4763
2006	4.2752	84.7939	2.5909	4.1241	12.0539
2007	4.6948	74.0843	3.1446	4.1566	10.5382
2008	2.8794	67.7885	3.5455	3.7431	9.7273
2009	2.1074	64.8301	3.7832	3.7344	7.9551
2010	1.3456	65.3243	4.3649	4.0791	6.4614
2011	1.3945	55.954	4.4463	4.8101	5.67
2012	1.1258	33.1851	5.6251	3.8422	3.747
2013	0.8618	25.4921	4.3856	3.3467	2.8245
2014	0.9276	24.98	4.4507	3.3339	2.7264
2015	0.8442	23.5657	4.8221	3.1554	2.5563
2016	0.8576	25.0388	4.8763	3.4248	2.4264
2017	0.9696	27.6011	5.4204	3.7603	1.9249
2018	0.7424	25.708	4.8312	3.2774	1.2374
2019	0.889	24.7952	5.4576	3.1985	0.9953
2020	0.6889	21.5914	5.5709	2.1402	0.4838
2021	0.6753	21.3621	5.0273	3.8502	0.9695
2022	0.6376	19.5107	4.7615	4.1024	0.7355
2023	0.7982	22.2819	3.7996	4.7209	0.9229
